# Supplementary material for: Fire and Snow: Effects of Snowpack Variation and Wildfire on Small Mammal Dynamics in Sub‐Alpine Habitats
Source: Ecol Evol. 2026 Apr 20;16(4):e73525. doi: 10.1002/ece3.73525 (PMC13095868; doi:10.1002/ece3.73525)
Supplement: Supplementary file 1 — Table S1: Snow variables. [file ECE3-16-e73525-s002.xlsx]

## Sheet: Sheet1
Year	Snow depth max	Snow depth mean	Depth SD	Depth CV	Snow start	Snow end	Duration	Duration - weeks with no snow	Mean depth x Duration - weeks with no snow	Mean depth x Duration - weeks with no snow: log10
1977	189.2	107.216	43.8985	40.93	142.5	286	143.5	143.5	15385.5	4.18711
1978	126.4	79.5294	34.1615	42.95	162.5	285	122.5	122.5	9742.4	3.98867
1979	108.6	48.1214	29.1593	60.595	181	284	103	103	4956.5	3.69518
1980	125.4	70.195	45.9151	65.411	138.5	288	149.5	128.5	9020.1	3.95521
1981	252	139.771	73.0278	52.25	151	301	150	150	20965.7	4.32151
1982	54.1	17.978	19.2531	107.09	115.5	280	164.5	101.5	1824.8	3.26122
1983	94.3	57.8	27.1984	47.06	149.5	272	122.5	122.5	7080.5	3.85006
1984	134	60.1133	42.4786	70.66	182.5	291	108.5	108.5	6522.3	3.8144
1985	119.4	63.81	42.949	67.31	153.5	304	150.5	143.5	9156.7	3.96174
1986	111.3	58.365	35.4047	60.66	169	303	134	120.5	7033	3.84714
1987	106.2	54.7316	36.2947	66.31	144.5	281	136.5	122.5	6704.6	3.82637
1988	56.5	23.6929	14.064	59.36	158.5	259	100.5	100.5	2381.1	3.37678
1989	106.9	42.8474	32.8782	76.73	155.5	292	136.5	115.5	4948.9	3.69451
1990	236.9	119.09	75.5848	63.47	155	304	149	149	17744.4	4.24906
1991	200	105.3	70.5528	67	181.5	311	129.5	129.5	13636.4	4.1347
1992	190.5	61.812	58.19	94.14	147	323	176	176	10878.9	4.03658
1993	41.9	18.993	13.82	72.76	164.5	273	108.5	108.5	2060.7	3.31401
1994	87.9	45.395	26.945	59.36	139	293	154	154	6990.8	3.84453
1995	185.2	78.2	63.2648	80.9	148.5	285	136.5	129.5	10126.9	4.00548
1996	136.5	52.34	48.4389	92.55	107	290	183	183	9578.2	3.98128
1997	74.9	29.5357	22.3869	75.79	166.5	272	105.5	98.5	2909.3	3.46379
1998	61.9	19.8333	16.5084	83.24	159.5	267	107.5	100.5	1993.2	3.29955
1999	59.7	34.9857	13.3423	38.28	168.5	266	97.5	97.5	3411.1	3.53289
2000	154	97.1294	36.2202	37.29	148.5	285	136.5	136.5	13258.1	4.12248
2001	107.6	40.2833	34.0747	84.59	196.5	270	73.5	66.5	2678.8	3.42794
2002	102.6	57.6053	35.5659	61.74	140	276	136	136	7834.3	3.894
2003	76.5	42.3579	20.2373	47.78	157	289	132	132	5591.2	3.7475
2004	171.1	107.026	42.0974	39.33	164.5	287	122.5	122.5	13110.7	4.11763
2005	72.1	45.5533	16.9053	37.11	162.5	271	108.5	108.5	4942.5	3.69395
2006	23.2	7.2333	6.87117	95	127.5	257	129.5	101.5	734.2	2.86581
2007	87.9	39.867	29.8388	74.85	153	270	117	117	4664.4	3.6688
2008	129.5	44.5591	46.3598	104.04	117.5	275	157.5	101.5	4521.9	3.65532
2009	68.9	29.208	22.3806	76.62	117.5	295	177.5	142.5	4162.1	3.61931
2010	101.3	38.8647	31.0666	79.94	157.5	280	122.5	115.5	4488.9	3.65214
2011	81.3	38.0286	27.2093	71.55	128.5	277	148.5	134.5	5114.8	3.70883
2012	85.4	40.25	24.3688	60.54	147.5	275	127.5	127.5	5131.9	3.71028
2013	72.1	19.2316	24.6408	128.13	132.5	269	136.5	80.5	1548.1	3.1898
2014	118.7	75.1992	31.6523	42.09	172.5	266	93.5	93.5	7031.1	3.84702
2015	56.1	24.3133	21.9785	90.4	151.5	267	115.5	87.5	2127.4	3.32785
2016	64.8	40.5545	16.0493	39.57	170	257	87	87	3528.2	3.54755
2017	127.3	78.5077	32.3066	41.15	187	283	96	96	7536.7	3.87718
2018	114	62.6438	30.0665	48	167.5	278	110.5	110.5	6922.1	3.84024
2019	109.9	51.4728	35.3132	68.61	151	283	132	132	6794.4	3.83215
2020	75.6	12.707	20.4923	161.27	172.5	280	107.5	72.5	921.3	2.9644
