# Supplementary material for: Fire and Snow: Effects of Snowpack Variation and Wildfire on Small Mammal Dynamics in Sub‐Alpine Habitats
Source: Ecol Evol. 2026 Apr 20;16(4):e73525. doi: 10.1002/ece3.73525 (PMC13095868; doi:10.1002/ece3.73525)
Supplement: Supplementary file 2 — Table S2: MNA main site. [file ECE3-16-e73525-s005.xlsx]

## Sheet: Sheet1
Date	M. fuscus	R. fuscipes	A. mimetes
1978	22
1979	16	25	19
1980	17	6	40
1981
1982	14	15	36
1983	18	17	28
1984	24	16	30
1985	17	14	32
1986	23	34	42
1987	32	19	36
1988	33	27	22
1989	16	34	13
1990	37	33	20
1991	18	20	31
1992
1993
1994
1995
1996	29
1997
1998	32	29	20
1999	29	25	15
2000	8	37	10
2001	7	38	19
2002	13	21	31
2003	2	10	11
2004	1	2	0
2005	0	0	0
2006	0	22	4
2007	0	13	16
2008	2	8	11
2009	4	19	13
2010	0	18	15
2011	1	19	15
2012	8	15	24
2013	12	25	7
2014	7	11	15
2015	3	21	36
2016	12	19	21
2017	2	15	12
2018	19	21	7
2019	4	15	6
2020	8	19	14
