# Supplementary material for: Fire and Snow: Effects of Snowpack Variation and Wildfire on Small Mammal Dynamics in Sub‐Alpine Habitats
Source: Ecol Evol. 2026 Apr 20;16(4):e73525. doi: 10.1002/ece3.73525 (PMC13095868; doi:10.1002/ece3.73525)
Supplement: Supplementary file 3 — Table S3: MNA secondary sites. [file ECE3-16-e73525-s003.xlsx]

## Sheet: Sheet1
Date	M. fuscus Horse Camp: unburnt	M. fuscus Perisher Creek: unburnt	M. fuscus MNA mean: unburnt	R. fuscipes Horse Camp: unburnt	R. fuscipes Perisher Creek: unburnt	R. fuscipes MNA mean: unburnt	A. mimetes Horse Camp: unburnt	A. mimetes Perisher Creek: unburnt	A. mimetes MNA mean: unburnt	M. fuscus Rainbow Lake: burnt	M. fuscus Whites River: burnt	M. fuscus Kerries Ridge: burnt	M. fuscus MNA mean: burnt	R. fuscipes Rainbow Lake: burnt	R. fuscipes Whites River: burnt	R. fuscipes Kerries Ridge: burnt	R. fuscipes MNA mean: burnt	A. mimetes Rainbow Lake: burnt	A. mimetes Whites River: burnt	A. mimetes Kerries Ridge: burnt	A. mimetes MNA mean: burnt
2002	5	0	2.5	8	0	4	11	11	11	9	8	10	9	7		13	10	21	6	29	18.6667
2003	3	2	2.5	7	21	14	18	13	15.5	0	2	0	0.666667	6		4	5	6	4	5	5
2004	7	4	5.5	15	17	16	15	16	15.5	0	0	0	0	0		4	2	0	0	4	1.33333
2005	8	2	5	15	12	13.5	6	16	11	0	2	0	0.666667	0		15	7.5	0	3	0	1
2006	1	2	1.5	28	22	25	13	6	9.5	1	4	0	1.66667	8		17	12.5	1	6	5	4
2007	7	2	4.5	7	7	7	34	16	25	0	6	1	2.33333	2	5	7	4.66667	0	12	8	6.66667
2008	7	6	6.5	15	18	16.5	24	7	15.5	1	3	0	1.33333	8	12	14	11.3333	1	4	3	2.66667
2009	6	3	4.5	6	15	10.5	20	21	20.5	4	2	1	2.33333	5	24	11	13.3333	0	3	2	1.66667
2010	1	0	0.5	14	10	12	17	17	17	0	1	1	0.666667	8	36	8	17.3333	0	2	1	1
2011	2	7	4.5	13	14	13.5	10	17	13.5	1	2	1	1.33333	8	31	9	16	3	5	2	3.33333
2012	3	1	2	21	18	19.5	18	26	22	0	0	2	0.666667	9		14	11.5	5	0	6	3.66667
2013	9	6	7.5	16	17	16.5	17	13	15	1	3		2	6	22		14	4	6		5
2014	6	3	4.5	5	15	10	12	16	14	3	3	1	2.33333	8	26	11	15	2	3	4	3
2015	1	5	3	12	16	14	15	23	19	1	4	1	2	7	25		16	1	9	0	3.33333
2016	12	5	8.5	21	20	20.5	17	20	18.5	3	5	2	3.33333	5	18	5	9.33333	7	3	5	5
2017	2	2	2	10	9	9.5	18	25	21.5	3	0		1.5	9			9	7			7
2018	15	3	9	10	17	13.5	7	8	7.5	3	0		1.5	9	33		21	8	2		5
2019	5	5	5	15	12	13.5	8	12	10	1	1		1	8	23		15.5	2	5		3.5
2020	1	1	1	8	7	7.5	16	16	16	1	0		0.5	4	22		13	4	4		4
