# Supplementary material for: Fire and Snow: Effects of Snowpack Variation and Wildfire on Small Mammal Dynamics in Sub‐Alpine Habitats
Source: Ecol Evol. 2026 Apr 20;16(4):e73525. doi: 10.1002/ece3.73525 (PMC13095868; doi:10.1002/ece3.73525)
Supplement: Supplementary file 4 — Table S4: Fox activity. [file ECE3-16-e73525-s004.xlsx]

## Sheet: Sheet1
Date (year)	Fox scats	Fox tracks
1996	29.6	24.2857
1997	42	24.2857
1998	49.6	18
1999	12.4	32.5714
2000	9.2	10.2857
2001	14	5.92857
2002	7.6	7.14286
2003	8	9.57143
2004	6	2.57143
2005		5.71429
