# Supplementary material for: Fire and Snow: Effects of Snowpack Variation and Wildfire on Small Mammal Dynamics in Sub‐Alpine Habitats
Source: Ecol Evol. 2026 Apr 20;16(4):e73525. doi: 10.1002/ece3.73525 (PMC13095868; doi:10.1002/ece3.73525)
Supplement: Supplementary file 5 — Table S5: Vegetation cover. [file ECE3-16-e73525-s006.xlsx]

## Sheet: Sheet1
	Height	2003	2005	2007	2008	2009	2010	2011	2012	2013	2014	2015	2016
	20 cm	0.98	0.94	0.95	0.95	0.97	0.98	0.98	0.98	0.98	0.98	0.97	0.98
	40 cm	0.04	0.41	0.53	0.49	0.53	0.59	0.62	0.68	0.67	0.69	0.69	0.74
	60 cm	0.05	0.05	0.15	0.24	0.28	0.38	0.43	0.5	0.49	0.54	0.54	0.61
	80 cm	0.03	0.02	0.02	0.07	0.1	0.22	0.3	0.34	0.38	0.4	0.42	0.49
	100 cm	0.01	0.01	0.01	0.01	0.03	0.08	0.15	0.18	0.21	0.28	0.29	0.38
	120 cm	0	0	0.01	0.01	0	0	0.03	0.05	0.06	0.1	0.14	0.24
	> 120 cm	0	0.01	0	0	0	0	0	0	0	0.01	0.02	0.12
	Mean*	0.0217	0.0833	0.12	0.137	0.157	0.212	0.255	0.292	0.302	0.337	0.35	0.43
	SE*	0.0087	0.0657	0.085	0.08	0.086	0.096	0.099	0.108	0.106	0.106	0.102	0.094
	* excludes 20 cm layer
